# Supplementary material for: Momordica charantia Extract Ameliorates Melanoma Cell Proliferation and Invasion into Mouse Lungs by Suppressing PAX3 Expression
Source: Int J Mol Sci. 2024 Nov 28;25(23):12800. doi: 10.3390/ijms252312800 (PMC11640897; doi:10.3390/ijms252312800)
Supplement: Supplementary file 1 [file ijms-25-12800-s001.zip]

Archive with 1 entries (1 files):
- ijms-3325691-supplementary.pptx
